# Supplementary material for: Genetic Diversity, Population Structure, and Environmental Influences in Nepeta glomerulosa : Implications for Conservation in the Irano‐Turanian Region
Source: Ecol Evol. 2026 Apr 29;16(5):e73294. doi: 10.1002/ece3.73294 (PMC13127229; doi:10.1002/ece3.73294)
Supplement: Supplementary file 1 — Data S1: Morphometric measurements of five key traits in Nepeta glomerulosa. This dataset includes morphological measurements for five main characters: plant height (ph), bract length (bl), calyx length (cl), corolla length (ctl), and bract color (bc), recorded from 134 individuals across 18 populations. These traits were used to assess morphological variation and its relationship with genetic diversity and environmental factors. [file ECE3-16-e73294-s003.xlsx]

## Sheet: Sheet1
Number	subspecies	ph	bl	cl	ctl	bc
1	1	51	0.5	0.7	0.6	pink
2	1	38	0.5	0.6	0.6	pink
3	1	28	0.4	0.6	0.6	pink
4	1	29	0.4	0.6	0.6	pink
5	1	33	0.5	0.6	0.6	pink
6	1	32	0.5	0.6	0.6	pink
7	1	29	0.6	0.6	0.6	pink
10	1	35	0.5	0.7	0.7	pink
11	1	45	0.5	0.6	0.7	pink
12	1	44	0.5	0.6	0.6	pink
13	1	42	0.5	0.7	0.6	pink
17	1	39	0.4	0.6	0.6	pink
18	1	40	0.6	0.7	0.5	pink
19	1	43	0.5	0.6	0.5	pink
20	1	60	0.6	0.7	0.5	pink
21	1	27	0.6	0.7	0.6	pink
22	1	26	0.5	0.6	0.6	pink
23	1	29	0.5	0.6	0.6	pink
24	1	36	0.5	0.6	0.5	pink
25	1	38	0.6	0.7	0.5	pink
26	1	40	0.5	0.6	0.5	pink
27	1	30	0.5	0.6	0.5	pink
28	1	42	0.4	0.6	0.6	pink
29	1	60	0.5	0.6	0.6	pink
30	1	53	0.5	0.6	0.6	pink
31	1	40	0.6	0.7	0.6	pink
32	1	58	0.5	0.6	0.6	pink
36	1	27	0.6	0.7	0.6	White
37	1	22	0.5	0.6	0.6	pink
38	1	37	0.6	0.7	0.6	pink
52	1	53	0.5	0.7	0.5	pink
53	1	32	0.5	0.7	0.6	pink
54	1	33	0.6	0.7	0.5	pink
55	1	35	0.6	0.7	0.5	pink
56	1	42	0.6	0.7	0.5	pink
57	1	40	0.5	0.7	0.5	pink
58	1	40	0.4	0.6	0.5	pink
59	1	45	0.5	0.6	0.5	pink
60	1	54	0.5	0.6	0.5	pink
61	1	61	0.4	0.6	0.5	pink
62	1	35	0.5	0.6	0.5	pink
67	1	37	0.5	0.6	0.5	pink
68	1	28	0.5	0.6	0.5	pink
69	1	32	0.6	0.6	0.5	pink
70	1	34	0.5	0.6	0.5	pink
71	1	32	0.5	0.6	0.4	pink
80	1	30	0.4	0.6	0.4	pink
81	1	34	0.5	0.6	0.4	pink
82	1	27	0.4	0.6	0.5	pink
83	1	21	0.4	0.6	0.5	pink
84	1	33	0.5	0.6	0.5	pink
85	1	39	0.5	0.6	0.5	pink
86	1	48	0.5	0.7	0.5	pink
87	1	43	0.5	0.6	0.5	pink
88	1	68	0.5	0.6	0.5	pink
63	1	56	0.5	0.6	0.5	pink
64	1	46	0.5	0.6	0.6	pink
65	1	47	0.5	0.7	0.6	pink
66	1	34	0.4	0.6	0.6	pink
89	1	32	0.6	0.7	0.5	pink
90	1	36	0.5	0.7	0	pink
91	1	39	0.6	0.7	0.5	pink
119	1	47	0.5	0.6	0.5	White
120	1	44	0.4	0.6	0.5	pink
121	1	32	0.4	0.6	0.5	pink
122	1	52	0.4	0.6	0.5	pink
133	1	29	0.6	0.6	NA	pink
123	1	66	0.8	0.8	0.6	pink
124	1	38	0.7	0.7	0.6	pink
125	1	80	0.8	0.8	0.7	pink
47	1	71	0.8	0.8	0.6	pink
48	1	53	0.6	0.7	0.6	pink
49	1	35	0.6	0.7	0.6	pink
50	1	58	0.6	0.7	0.6	pink
51	1	49	0.6	0.8	0.6	pink
72	1	38	0.7	0.7	0.6	pink
73	1	27	0.7	0.7	0.6	pink
92	2	81	0.6	0.7	0.4	pink
93	2	60	0.5	0.6	0.4	pink
94	2	80	0.5	0.6	0.5	pink
95	2	36	0.4	0.6	0.4	pink
28	2	42	0.4	0.6	0.5	White
29	2	60	0.5	0.6	0.5	White
30	2	53	0.5	0.6	0.5	White
31	2	40	0.6	0.7	0.5	White
32	2	58	0.5	0.6	0.6	White
104	2	36	0.4	0.6	0.4	White
105	2	58	0.4	0.6	0.4	White
106	2	47	0.5	0.5	0.4	White
107	2	40	0.5	0.6	0.4	White
108	2	32	0.4	0.6	0.4	White
109	2	23	0.4	0.6	0.4	White
33	2	99	0.4	0.6	0.4	White
34	2	48	0.4	0.4	0.4	White
35	2	66	0.4	0.6	0.4	White
39	2	58	0.4	0.5	0.4	White
40	2	38	0.4	0.5	0.4	White
41	2	35	0.3	0.5	0.4	White
44	2	28	0.4	0.6	0.4	White
45	2	43	0.5	0.6	0.4	pink
46	2	52	0.4	0.6	0.4	pink
58	2	40	0.4	0.5	0.5	White
59	2	45	0.5	0.6	0.5	White
60	2	54	0.5	0.6	0.5	White
61	2	61	0.5	0.6	0.5	White
62	2	35	0.5	0.6	0.5	White
101	2	58	0.4	0.5	0.4	White
102	2	63	0.3	0.5	0.4	White
103	2	50	0.4	0.5	0.3	White
110	2	55	0.4	0.7	0.4	White
111	2	40	0.4	0.6	0.4	White
112	2	48	0.4	0.6	0.4	White
113	2	34	0.5	0.6	0.4	White
114	2	54	0.5	0.6	0.4	White
115	2	36	0.4	0.6	0.4	White
116	2	60	0.4	0.5	0.4	White
118	2	35	0.4	0.5	0.4	White
117	2	45	0.4	0.5	0.4	White
8	3	35	0.6	0.7	0.9	Purple
9	3	32	0.7	0.7	0.8	Purple
14	3	31	0.8	0.8	0.9	Purple
15	3	32	0.7	0.7	0.8	Purple
16	3	23	0.8	0.8	0.8	Purple
74	3	40	0.6	0.8	1	Purple
75	3	32	0.7	0.8	1	Purple
76	3	27	0.6	0.8	1	Purple
77	3	51	0.6	0.8	0.9	Purple
78	3	40	0.6	0.9	1	Purple
79	3	58	0.6	0.8	0.9	Purple
128	3	52	0.7	0.8	0.9	Purple
129	3	61	0.7	0.8	0.9	Purple
130	3	48	0.7	0.8	0.8	Purple
131	3	52	0.6	0.8	0.9	Purple
132	3	65	0.7	0.8	0.8	Purple
