# Supplementary material for: Genetic Diversity, Population Structure, and Environmental Influences in Nepeta glomerulosa : Implications for Conservation in the Irano‐Turanian Region
Source: Ecol Evol. 2026 Apr 29;16(5):e73294. doi: 10.1002/ece3.73294 (PMC13127229; doi:10.1002/ece3.73294)
Supplement: Supplementary file 2 — Data S2: Environmental characteristics of Nepeta glomerulosa populations across Iran. This dataset includes geographic coordinates (longitude and latitude), elevation (altitude), topographic features (slope and aspect), and soil properties (nitrogen—N, potassium—K, phosphorus—P, carbon—C, calcium—Ca2+, pH, and electrical conductivity—EC) collected from various sampling sites across the species' distribution range in Iran. [file ECE3-16-e73294-s002.xlsx]

## Sheet: Sheet1
ph	bl	cl	ctl	bc	N	K	P	C	Ca	PH	Ec	Altitude	slope	Aspect	Latitude	Longitude	18-pops	F8R8_Luci1	F8R8_Luci2	F8R8_Luci3	F8R8_Luci4	F8R8_Luci5	F8R8_Luci6	F8R8_Luci7	F8R8_Luci8	F8R8_Luci9	F8R8_Luci10	F8R8_Luci11	F8R8_Luci12	F8R8_Luci13	F8R8_Luci14	F8R8_Luci15	F8R8_Luci16	F8R8_Luci17	F8R8_Luci18	F8R8_Luci19	F8R8_Luci20	F8R8_Luci21	F8R8_Luci22	F8R8_Luci23	F8R8_Luci24	F8R8_Luci25	F8R8_Luci26	F8R8_Luci27	F8R8_Luci28	F8R9_Luci1	F8R9_Luci2	F8R9_Luci3	F8R9_Luci4
51	0.5	0.7	0.6	1	0.046	384	25	0.858	408	6.92	0.18	2317	45	1	36.1269	59.3306	1	0	0	0	1	0	1	0	0	0	1	0	0	0	0	1	0	1	0	1	1	0	0	0	0	1	0	1	0	1	1	0	0
38	0.5	0.6	0.6	1	0.046	384	25	0.858	408	6.92	0.18	2317	45	1	36.1269	59.3306	1	0	0	0	1	0	1	0	0	0	1	0	0	0	1	0	0	0	0	1	1	0	0	0	0	1	0	1	0	0	0	1	0
28	0.4	0.6	0.6	1	0.046	384	25	0.858	408	6.92	0.18	2317	45	1	36.1269	59.3306	1	0	0	0	1	0	1	0	0	0	1	0	0	0	1	0	0	0	0	1	1	0	0	0	0	1	0	1	0	0	0	0	0
NA	NA	NA	NA	NA	0.046	384	25	0.858	408	6.92	0.18	2317	45	1	36.1269	59.3306	1	0	0	0	1	0	1	0	0	0	1	0	0	0	0	1	0	1	0	1	1	0	0	0	0	1	0	1	0	1	0	1	0
30	0.4	0.6	0.4	1	0.027	159.8	20.5	0.585	412	7.18	0.24	2653	30	1	36.199	59.1971	1	0	0	0	1	0	1	0	0	0	1	0	0	0	1	0	0	0	0	1	1	0	0	0	0	1	0	1	0	0	0	0	0
34	0.5	0.6	0.4	1	0.027	159.8	20.5	0.585	412	7.18	0.24	2653	30	1	36.199	59.1971	1	0	0	0	1	0	1	0	0	0	1	0	0	0	1	0	0	0	0	1	1	0	0	0	0	1	0	1	0	0	0	1	0
27	0.4	0.6	0.5	1	0.027	159.8	20.5	0.585	412	7.18	0.24	2653	30	1	36.199	59.1971	1	NA	NA	NA	NA	NA	NA	NA	NA	NA	NA	NA	NA	NA	NA	NA	NA	NA	NA	NA	NA	0	NA	NA	0	NA	NA	NA	NA	NA	NA	NA	NA
NA	NA	NA	NA	NA	0.027	159.8	20.5	0.585	412	7.18	0.24	2653	30	1	36.199	59.1971	1	0	0	0	1	0	1	0	0	0	1	0	0	0	1	0	0	0	0	1	1	0	0	0	0	1	0	1	0	1	0	1	0
NA	NA	NA	NA	NA	0.027	159.8	20.5	0.585	412	7.18	0.24	2653	30	1	36.199	59.1971	1	0	0	0	1	0	1	0	0	1	1	0	0	0	1	0	0	0	0	1	1	0	0	0	0	1	0	1	0	0	0	1	0
NA	NA	NA	NA	NA	0.027	159.8	20.5	0.585	412	7.18	0.24	2653	30	1	36.199	59.1971	1	0	0	0	1	0	0	0	0	0	1	0	0	0	1	0	0	0	0	0	1	0	0	0	0	1	0	1	0	0	0	0	0
NA	NA	NA	NA	NA	0.027	159.8	20.5	0.585	412	7.18	0.24	2653	30	1	36.199	59.1971	1	NA	NA	NA	NA	NA	NA	NA	NA	NA	NA	NA	NA	NA	NA	NA	NA	NA	NA	NA	NA	0	NA	NA	0	NA	NA	NA	NA	NA	NA	NA	NA
NA	NA	NA	NA	NA	0.027	159.8	20.5	0.585	412	7.18	0.24	2653	30	1	36.199	59.1971	1	0	0	0	1	0	0	0	0	0	1	0	0	0	1	0	0	0	0	0	1	0	0	0	0	1	0	1	0	NA	NA	NA	NA
21	0.4	0.6	0.5	1	0.058	224	17	1.91	628	7.19	0.26	2850	40	6	36.1866	59.2143	1	0	0	0	1	0	0	0	0	0	1	0	0	0	1	0	0	0	0	0	1	0	0	0	0	1	0	1	0	0	0	1	0
33	0.5	0.6	0.5	1	0.058	224	17	1.91	628	7.19	0.26	2850	40	6	36.1866	59.2143	1	0	0	0	1	0	0	0	0	0	1	0	0	0	1	0	0	0	0	0	1	0	0	0	0	1	0	1	0	0	0	0	0
39	0.5	0.6	0.5	1	0.058	224	17	1.91	628	7.19	0.26	2850	40	6	36.1866	59.2143	1	0	0	0	1	0	0	0	0	0	1	0	0	0	1	0	0	0	0	0	1	0	0	0	0	1	0	1	0	0	0	1	0
NA	NA	NA	NA	NA	0.058	224	17	1.91	628	7.19	0.26	2850	40	6	36.1866	59.2143	1	0	0	0	1	0	0	0	0	0	1	0	0	0	1	0	0	0	0	0	1	0	0	0	0	1	0	1	0	0	1	0	0
NA	NA	NA	NA	NA	0.058	224	17	1.91	628	7.19	0.26	2850	40	6	36.1866	59.2143	1	NA	NA	NA	NA	NA	NA	NA	NA	NA	NA	NA	NA	NA	NA	NA	NA	NA	NA	NA	NA	NA	NA	NA	NA	NA	NA	NA	NA	NA	NA	NA	NA
48	0.5	0.7	0.5	1	0.04	152	19	0.58	524	7.23	0.22	2163	40	6	36.4984	58.8929	2	0	0	0	1	0	1	1	0	1	1	0	0	0	0	1	0	0	0	1	1	0	0	0	0	1	0	1	0	0	1	0	0
43	0.5	0.6	0.5	1	0.04	152	19	0.58	524	7.23	0.22	2163	40	6	36.4984	58.8929	2	0	0	0	1	0	1	0	0	0	1	1	0	0	0	1	0	1	0	1	1	0	0	0	0	1	0	1	0	1	1	0	0
68	0.5	0.6	0.5	1	0.04	152	19	0.58	524	7.23	0.22	2163	40	6	36.4984	58.8929	2	0	0	0	1	0	1	0	0	0	1	0	0	0	0	1	0	1	0	1	1	0	0	0	0	1	0	1	0	1	1	0	0
NA	NA	NA	NA	NA	0.04	152	19	0.58	524	7.23	0.22	2163	40	6	36.4984	58.8929	2	0	0	0	1	0	0	0	0	0	1	0	0	0	0	1	0	0	0	1	1	0	0	0	0	1	0	1	0	0	0	0	0
NA	NA	NA	NA	NA	0.04	152	19	0.58	524	7.23	0.22	2163	40	6	36.4984	58.8929	2	0	0	0	1	0	1	0	0	0	1	0	0	0	0	1	0	1	0	1	1	0	0	0	0	1	0	1	0	0	1	0	0
NA	NA	NA	NA	NA	0.04	152	19	0.58	524	7.23	0.22	2163	40	6	36.4984	58.8929	2	0	0	0	1	0	0	0	0	0	0	0	0	0	0	0	0	0	0	0	1	0	0	0	0	1	0	1	0	0	0	0	0
NA	NA	NA	NA	NA	0.04	152	19	0.58	524	7.23	0.22	2163	40	6	36.4984	58.8929	2	0	0	0	1	0	0	0	0	0	0	0	0	0	0	0	0	0	0	0	1	0	0	0	0	1	0	1	0	0	0	1	0
32	0.6	0.7	0.5	1	0.071	299	19	0.25	316	7.12	0.22	2045	45	3	36.3735	59.075	2	0	0	0	0	1	0	0	0	0	0	1	0	0	0	0	0	0	0	0	1	0	0	0	0	1	0	1	0	0	0	1	0
36	0.5	0.7	0	1	0.071	299	19	0.25	316	7.12	0.22	2045	45	3	36.3735	59.075	2	0	0	0	0	1	0	0	0	0	0	1	0	0	0	0	0	0	0	0	1	0	0	0	0	1	0	1	0	0	1	1	0
39	0.6	0.7	0.5	1	0.071	299	19	0.25	316	7.12	0.22	2045	45	3	36.3735	59.075	2	0	0	0	0	1	0	0	0	0	0	1	0	0	0	0	0	0	0	0	1	0	0	0	0	1	0	1	0	0	1	1	0
NA	NA	NA	NA	NA	0.071	299	19	0.25	316	7.12	0.22	2045	45	3	36.3735	59.075	2	0	0	0	0	1	0	0	0	0	0	1	0	0	0	0	0	0	0	0	1	0	0	0	0	1	0	1	0	0	1	1	0
NA	NA	NA	NA	NA	0.071	299	19	0.25	316	7.12	0.22	2045	45	3	36.3735	59.075	2	0	0	0	1	0	1	0	0	0	1	0	0	0	0	1	0	0	0	1	1	0	0	0	0	1	0	1	0	0	1	0	0
NA	NA	NA	NA	NA	0.071	299	19	0.25	316	7.12	0.22	2045	45	3	36.3735	59.075	2	0	0	0	1	0	1	0	0	0	1	0	0	0	0	1	0	0	0	1	1	0	0	0	0	1	0	1	0	0	1	0	0
47	0.5	0.6	0.5	2	0.01	175	24	0.56	396	7.18	0.21	2587	20	2	36.2709	59.1189	2	0	0	0	1	0	1	0	0	0	0	1	0	0	0	1	0	0	0	0	1	0	1	0	0	1	0	1	0	0	0	1	0
44	0.4	0.6	0.5	1	0.01	175	24	0.56	396	7.18	0.21	2587	20	2	36.2709	59.1189	2	0	0	0	1	0	1	0	0	0	0	1	0	0	0	1	0	1	0	0	1	0	1	0	0	1	0	1	0	0	0	0	0
32	0.4	0.6	0.5	1	0.01	175	24	0.56	396	7.18	0.21	2587	20	2	36.2709	59.1189	2	0	0	0	1	0	1	0	0	0	0	1	0	0	0	1	0	0	0	0	1	0	1	0	0	1	0	1	0	0	1	1	0
52	0.4	0.6	0.5	1	0.01	175	24	0.56	396	7.18	0.21	2587	20	2	36.2709	59.1189	2	0	0	0	1	0	1	0	0	0	0	1	0	0	0	1	0	1	0	0	1	0	1	0	0	1	0	1	0	1	0	0	0
NA	NA	NA	NA	NA	0.01	175	24	0.56	396	7.18	0.21	2587	20	2	36.2709	59.1189	2	NA	NA	NA	NA	NA	NA	NA	NA	NA	NA	NA	NA	NA	NA	NA	NA	NA	NA	NA	NA	NA	NA	NA	NA	NA	NA	NA	NA	NA	NA	NA	NA
27	0.6	0.7	0.6	2	0.009	185	19	0.214	1036	7.27	0.38	1518	20	6	36.3468	57.3127	3	0	0	0	1	0	1	0	0	0	1	0	0	0	0	1	0	0	0	1	1	0	0	0	0	1	0	1	0	0	0	0	0
22	0.5	0.6	0.6	1	0.009	185	19	0.214	1036	7.27	0.38	1518	20	6	36.3468	57.3127	3	0	0	0	1	0	1	0	0	0	1	1	0	0	0	1	0	0	0	1	1	0	0	0	0	1	0	1	0	0	0	0	0
37	0.6	0.7	0.6	1	0.009	185	19	0.214	1036	7.27	0.38	1518	20	6	36.3468	57.3127	3	0	0	0	1	0	1	0	0	0	1	1	1	0	1	0	0	0	0	1	1	0	0	0	0	1	0	1	0	0	0	0	0
36	0.5	0.6	0.5	1	0.032	100	17	0.357	740	7.15	0.19	1900	NA	NA	36.9936	58.3603	4	0	0	0	1	0	0	0	1	0	0	1	0	0	0	1	0	0	0	1	1	0	0	0	0	0	0	1	0	1	0	0	0
38	0.6	0.7	0.5	1	0.032	100	17	0.357	740	7.15	0.19	1900	NA	NA	36.9936	58.3603	4	0	0	0	1	0	0	1	0	0	0	1	0	0	0	1	0	0	0	1	1	0	0	0	0	0	0	1	0	0	0	0	0
40	0.5	0.6	0.5	1	0.032	100	17	0.357	740	7.15	0.19	1900	NA	NA	36.9936	58.3603	4	0	0	0	1	0	0	1	0	0	0	1	0	0	0	1	0	0	0	1	1	0	0	0	0	0	0	1	0	0	1	0	0
30	0.5	0.6	0.5	1	0.032	100	17	0.357	740	7.15	0.19	1900	NA	NA	36.9936	58.3603	4	0	0	0	0	0	0	0	0	0	0	0	0	0	0	0	0	0	0	0	0	0	0	0	0	0	0	0	0	0	1	0	0
NA	NA	NA	NA	NA	0.032	100	17	0.357	740	7.15	0.19	1900	NA	NA	36.9936	58.3603	4	0	0	0	1	0	1	0	0	0	1	1	0	0	0	0	0	0	0	1	1	0	0	0	0	1	0	1	0	NA	NA	NA	NA
NA	NA	NA	NA	NA	0.032	100	17	0.357	740	7.15	0.19	1900	NA	NA	36.9936	58.3603	4	0	0	0	1	0	1	0	0	0	1	1	0	0	0	0	0	0	0	1	1	0	0	0	0	1	0	1	0	NA	NA	NA	NA
27	0.6	0.7	0.6	1	0.01	132.8	13	0.312	1264	7.43	0.36	1840	45	5	35.4961	59.1948	5	0	0	0	0	1	1	0	0	0	0	1	0	0	0	1	0	1	0	1	1	0	0	0	0	1	0	1	0	0	0	1	0
26	0.5	0.6	0.6	1	0.01	132.8	13	0.312	1264	7.43	0.36	1840	45	5	35.4961	59.1948	5	0	0	0	0	1	1	0	0	0	0	1	0	0	0	1	0	0	0	1	1	0	0	0	0	1	1	1	0	0	0	1	0
29	0.5	0.6	0.6	1	0.01	132.8	13	0.312	1264	7.43	0.36	1840	45	5	35.4961	59.1948	5	0	0	0	0	1	1	0	0	0	0	1	0	0	0	1	0	1	0	1	1	0	0	0	0	1	0	1	0	0	0	1	0
NA	NA	NA	NA	NA	0.01	132.8	13	0.312	1264	7.43	0.36	1840	45	5	35.4961	59.1948	5	0	0	0	0	1	0	0	0	0	0	1	0	0	0	1	0	0	0	1	1	0	0	0	0	1	0	1	0	0	0	0	0
NA	NA	NA	NA	NA	0.01	132.8	13	0.312	1264	7.43	0.36	1840	45	5	35.4961	59.1948	5	0	0	0	0	1	0	0	0	0	0	1	0	0	0	1	0	0	0	1	1	0	0	0	0	1	0	1	0	0	0	1	0
33	0.6	0.7	0.5	1	0.03	242	18	0.76	1128	7.45	0.35	1750	35	3	35.4481	58.8378	5	0	0	0	0	1	1	0	0	0	0	1	0	0	0	1	0	1	0	1	1	0	0	0	0	1	1	1	0	0	0	1	0
35	0.6	0.7	0.5	1	0.03	242	18	0.76	1128	7.45	0.35	1750	35	3	35.4481	58.8378	5	0	0	0	0	1	1	0	0	0	0	1	0	0	0	1	0	1	0	1	1	0	0	0	0	1	1	1	0	0	0	1	0
42	0.6	0.7	0.5	1	0.03	242	18	0.76	1128	7.45	0.35	1750	35	3	35.4481	58.8378	5	0	0	0	0	1	1	0	0	0	0	1	0	0	0	1	0	0	0	1	1	0	0	0	0	1	1	1	0	0	1	0	0
40	0.5	0.7	0.5	1	0.03	242	18	0.76	1128	7.45	0.35	1750	35	3	35.4481	58.8378	5	0	0	0	0	1	1	0	0	0	0	1	0	0	0	1	0	0	0	1	1	0	0	0	0	1	0	1	0	0	1	1	0
NA	NA	NA	NA	NA	0.03	242	18	0.76	1128	7.45	0.35	1750	35	3	35.4481	58.8378	5	0	0	0	1	0	1	0	0	0	0	1	0	0	0	1	0	0	0	0	1	0	1	0	0	1	1	0	0	0	1	0	0
58	0.3	0.5	0.4	3	0.006	100	19	0.156	1228	7.53	0.49	1500	0	0	36.2781	54.0813	6	0	1	0	1	0	1	0	0	0	1	0	0	0	0	1	0	1	0	1	1	0	0	0	0	1	0	1	0	1	1	1	0
38	0.3	0.5	0.4	3	0.006	100	19	0.156	1228	7.53	0.49	1500	0	0	36.2781	54.0813	6	0	1	0	1	0	1	0	0	0	1	0	0	0	0	1	0	1	0	1	1	0	0	0	0	1	0	1	0	1	1	1	0
35	0.3	0.5	0.4	1	0.006	100	19	0.156	1228	7.53	0.49	1500	0	0	36.2781	54.0813	6	0	1	0	1	0	1	0	0	0	1	0	0	0	0	1	0	1	0	1	1	0	0	0	0	1	0	1	0	1	0	0	0
58	0.4	0.5	0.4	2	0.029	265	12	0.565	1376	7.2	0.39	2150	45	3	35.8215	52.529	7	0	0	0	1	0	1	0	0	0	0	1	0	0	0	1	0	0	0	0	1	0	1	0	0	1	0	1	0	0	1	1	0
63	0.3	0.5	0.4	2	0.029	265	12	0.565	1376	7.2	0.39	2150	45	3	35.8215	52.529	7	0	0	0	1	0	1	0	0	0	0	1	0	0	0	1	0	0	0	0	1	0	1	0	0	1	0	1	0	0	0	1	0
50	0.4	0.5	0.3	2	0.029	265	12	0.565	1376	7.2	0.39	2150	45	3	35.8215	52.529	7	0	0	0	1	0	1	0	0	0	0	1	0	0	0	1	0	0	0	0	1	0	1	0	0	1	0	1	0	0	1	1	0
NA	NA	NA	NA	NA	0.029	265	12	0.565	1376	7.2	0.39	2150	45	3	35.8215	52.529	7	NA	NA	NA	NA	NA	NA	NA	NA	NA	NA	NA	NA	NA	NA	NA	NA	NA	NA	NA	NA	NA	NA	NA	NA	NA	NA	NA	NA	0	0	0	0
NA	NA	NA	NA	NA	0.029	265	12	0.565	1376	7.2	0.39	2150	45	3	35.8215	52.529	7	NA	NA	NA	NA	NA	NA	NA	NA	NA	NA	NA	NA	NA	NA	NA	NA	NA	NA	NA	NA	NA	NA	NA	NA	NA	NA	NA	NA	0	1	0	0
36	0.4	0.6	0.4	2	0.035	119.2	13	0.214	1264	7.51	0.51	2130	40	2	35.6451	52.384	7	0	1	0	1	0	1	0	0	0	1	0	0	0	0	1	0	1	0	1	1	0	1	0	0	1	0	1	0	0	1	0	0
58	0.4	0.6	0.4	2	0.035	119.2	13	0.214	1264	7.51	0.51	2130	40	2	35.6451	52.384	7	0	1	0	1	0	1	0	1	0	1	1	0	0	0	0	0	0	0	1	1	0	0	0	0	1	0	1	0	1	1	1	0
47	0.5	0.5	0.4	2	0.035	119.2	13	0.214	1264	7.51	0.51	2130	40	2	35.6451	52.384	7	0	0	0	1	0	1	0	1	0	1	0	0	0	0	0	0	0	0	1	1	0	0	0	0	1	0	1	0	0	0	1	0
NA	NA	NA	NA	NA	0.035	119.2	13	0.214	1264	7.51	0.51	2130	40	2	35.6451	52.384	7	0	1	0	1	0	1	0	1	0	1	0	0	0	0	0	0	0	0	1	1	0	0	0	0	1	0	1	0	0	0	1	0
NA	NA	NA	NA	NA	0.035	119.2	13	0.214	1264	7.51	0.51	2130	40	2	35.6451	52.384	7	0	0	0	1	0	1	0	1	0	1	0	0	0	0	0	0	0	0	1	1	0	0	0	0	1	0	1	0	0	0	0	0
NA	NA	NA	NA	NA	0.035	119.2	13	0.214	1264	7.51	0.51	2130	40	2	35.6451	52.384	7	0	0	1	1	0	0	0	0	0	1	1	0	0	0	0	0	0	0	1	1	0	0	0	0	1	0	1	0	0	0	0	0
40	0.5	0.6	0.4	2	0.043	225	21	1.248	1308	7.49	0.42	2100	40	1	35.7831	53.3135	7	0	0	0	1	0	1	0	0	0	0	1	0	0	0	1	0	0	0	0	1	0	1	0	0	0	0	1	0	0	1	0	0
32	0.4	0.6	0.4	2	0.043	225	21	1.248	1308	7.49	0.42	2100	40	1	35.7831	53.3135	7	0	0	0	1	0	1	0	0	0	0	1	0	0	0	1	0	0	0	0	1	0	1	0	0	1	0	1	0	0	1	1	0
23	0.4	0.6	0.4	2	0.043	225	21	1.248	1308	7.49	0.42	2100	40	1	35.7831	53.3135	7	0	0	0	1	0	1	0	0	0	0	1	0	0	0	1	0	0	0	0	1	0	1	0	0	1	0	1	0	0	0	0	0
NA	NA	NA	NA	NA	0.043	225	21	1.248	1308	7.49	0.42	2100	40	1	35.7831	53.3135	7	0	0	0	1	0	1	0	0	0	0	1	0	0	0	1	0	0	0	0	1	0	1	0	0	1	0	1	0	NA	NA	NA	NA
55	0.4	0.7	0.4	2	0.043	225	21	1.248	1308	7.49	0.42	1880	10	1	35.74	52.676	7	0	0	0	0	1	1	0	0	0	0	1	0	0	0	1	0	1	0	1	1	0	0	0	0	1	0	1	0	0	0	0	0
40	0.4	0.6	0.4	2	0.043	225	21	1.248	1308	7.49	0.42	1880	10	1	35.74	52.676	7	0	0	0	1	0	1	0	0	0	0	1	0	0	0	1	0	0	0	0	1	0	1	0	0	1	0	1	0	0	0	1	0
48	0.4	0.6	0.4	2	0.043	225	21	1.248	1308	7.49	0.42	1880	10	1	35.74	52.676	7	0	0	0	0	1	0	0	0	0	0	1	0	0	0	1	0	1	0	1	1	0	0	0	0	1	0	1	0	0	1	0	0
NA	NA	NA	NA	NA	0.043	225	21	1.248	1308	7.49	0.42	1880	10	1	35.74	52.676	7	0	0	0	0	1	1	0	0	0	0	1	0	0	0	1	0	1	0	1	1	0	0	0	0	1	0	1	0	NA	NA	NA	NA
99	0.4	0.6	0.4	2	0.05	270.4	21.5	0.95	1332	7.6	0.5	1900	45	1	35.7462	52.7663	7	0	0	0	0	0	0	1	1	0	0	0	0	0	0	0	0	0	0	1	1	0	0	0	0	0	0	0	0	0	0	0	0
48	0.4	0.4	0.4	2	0.05	270.4	21.5	0.95	1332	7.6	0.5	1900	45	1	35.7462	52.7663	7	0	0	0	0	0	0	1	1	0	0	1	1	0	0	1	1	0	0	1	1	0	0	0	0	0	0	0	0	0	0	0	0
66	0.4	0.6	0.4	2	0.05	270.4	21.5	0.95	1332	7.6	0.5	1900	45	1	35.7462	52.7663	7	0	0	0	0	0	0	1	1	0	0	1	1	0	0	0	0	0	0	1	1	0	0	0	0	0	0	0	0	0	0	0	0
NA	NA	NA	NA	NA	0.05	270.4	21.5	0.95	1332	7.6	0.5	1900	45	1	35.7462	52.7663	7	0	0	0	0	0	0	1	1	0	0	0	0	0	0	0	0	0	0	1	1	0	0	0	0	0	0	0	0	0	0	0	0
81	0.6	0.7	0.4	1	0.018	196	26.5	0.585	1284	7.56	0.41	2500	12	3	35.7562	52.1155	7	0	0	0	1	0	1	0	0	0	1	0	0	0	0	0	0	0	0	1	1	0	0	0	0	1	0	1	0	0	0	1	0
60	0.5	0.6	0.4	1	0.018	196	26.5	0.585	1284	7.56	0.41	2500	12	3	35.7562	52.1155	7	0	0	0	1	0	1	0	0	0	1	0	0	0	0	0	0	0	0	1	1	0	0	0	0	1	0	1	0	0	0	1	0
80	0.5	0.6	0.5	1	0.018	196	26.5	0.585	1284	7.56	0.41	2500	12	3	35.7562	52.1155	7	0	0	0	1	0	1	0	0	0	1	0	0	0	0	0	0	0	0	1	1	0	0	0	0	1	0	1	0	0	0	1	0
36	0.4	0.6	0.4	1	0.018	196	26.5	0.585	1284	7.56	0.41	2500	12	3	35.7562	52.1155	7	NA	NA	NA	NA	NA	NA	NA	NA	NA	NA	NA	NA	NA	NA	NA	NA	NA	NA	NA	NA	NA	NA	NA	NA	NA	NA	NA	NA	NA	NA	NA	NA
28	0.4	0.6	0.4	2	0.02	188.8	54	0.312	1376	7.29	0.38	2050	15	3	35.6103	52.0624	8	0	0	0	1	0	1	0	0	0	0	1	0	0	0	1	0	1	0	0	1	0	1	0	0	1	0	1	0	0	0	0	0
43	0.5	0.6	0.4	1	0.02	188.8	54	0.312	1376	7.29	0.38	2050	15	3	35.6103	52.0624	8	0	0	0	1	0	1	0	0	0	0	1	0	0	0	1	0	1	0	0	1	0	1	0	0	1	0	1	0	0	0	0	0
52	0.4	0.6	0.4	1	0.02	188.8	54	0.312	1376	7.29	0.38	2050	15	3	35.6103	52.0624	8	0	0	0	1	0	1	0	0	0	0	1	0	0	0	1	0	1	0	0	1	0	1	0	0	1	0	1	0	0	0	0	0
NA	NA	NA	NA	NA	0.02	188.8	54	0.312	1376	7.29	0.38	2050	15	3	35.6103	52.0624	8	NA	NA	NA	NA	NA	NA	NA	NA	NA	NA	NA	NA	NA	NA	NA	NA	NA	NA	NA	NA	NA	NA	NA	NA	NA	NA	NA	NA	NA	NA	NA	NA
NA	NA	NA	NA	NA	0.02	188.8	54	0.312	1376	7.29	0.38	2050	15	3	35.6103	52.0624	8	NA	NA	NA	NA	NA	NA	NA	NA	NA	NA	NA	NA	NA	NA	NA	NA	NA	NA	NA	NA	NA	NA	NA	NA	NA	NA	NA	NA	NA	NA	NA	NA
NA	NA	NA	NA	NA	0.02	188.8	54	0.312	1376	7.29	0.38	2050	15	3	35.6103	52.0624	8	NA	NA	NA	NA	NA	NA	NA	NA	NA	NA	NA	NA	NA	NA	NA	NA	NA	NA	NA	NA	NA	NA	NA	NA	NA	NA	NA	NA	NA	NA	NA	NA
29	0.4	0.6	0.6	1	0.009	75.6	15	0.175	684	7.17	0.24	2647	15	5	29.3034	57.171	9	0	0	0	1	0	1	0	0	0	0	0	0	0	0	1	0	0	0	0	1	0	1	0	0	1	0	1	0	0	0	0	0
33	0.5	0.6	0.6	1	0.009	75.6	15	0.175	684	7.17	0.24	2647	15	5	29.3034	57.171	9	0	0	0	1	0	0	0	0	0	1	0	0	0	1	0	0	0	0	0	1	0	0	0	0	1	0	1	0	0	0	1	1
32	0.5	0.6	0.6	1	0.009	75.6	15	0.175	684	7.17	0.24	2647	15	5	29.3034	57.171	9	0	0	0	1	0	0	0	0	0	0	0	0	0	0	0	0	0	0	0	1	0	0	0	0	1	0	1	0	0	0	1	0
29	0.6	0.6	0.6	1	0.009	75.6	15	0.175	684	7.17	0.24	2647	15	5	29.3034	57.171	9	NA	NA	NA	NA	NA	NA	NA	NA	NA	NA	NA	NA	NA	NA	NA	NA	NA	NA	NA	NA	0	NA	NA	0	NA	NA	NA	NA	0	0	1	0
NA	NA	NA	NA	NA	0.009	75.6	15	0.175	684	7.17	0.24	2647	15	5	29.3034	57.171	9	0	0	0	0	1	1	0	0	0	0	1	0	0	0	1	0	0	0	1	1	0	0	0	0	1	0	1	0	0	0	1	0
NA	NA	NA	NA	NA	0.009	75.6	15	0.175	684	7.17	0.24	2647	15	5	29.3034	57.171	9	0	0	0	0	1	1	0	0	0	0	1	0	0	0	1	0	1	0	1	1	0	0	0	0	1	0	1	0	0	0	1	0
29	0.6	0.6	NA	1	0.03	252	25	0.33	1236	7.51	0.44	2680	31	4	29.6505	56.6706	9	0	0	0	1	0	1	0	1	0	0	0	0	0	0	0	0	0	0	1	1	0	0	0	0	1	0	1	0	0	1	0	0
35	0.6	0.7	0.9	3	0.03	252	25	0.33	1236	7.51	0.44	2680	31	4	29.6505	56.6706	9	0	0	0	1	0	0	0	0	0	1	0	0	0	0	0	0	0	0	1	1	0	0	0	0	1	0	1	0	0	0	0	0
32	0.7	0.7	0.8	3	0.03	252	25	0.33	1236	7.51	0.44	2680	31	4	29.6505	56.6706	9	0	0	0	1	0	0	0	0	0	0	0	0	0	0	0	0	0	0	1	1	0	0	0	0	1	0	1	0	0	0	0	0
NA	NA	NA	NA	NA	0.03	252	25	0.33	1236	7.51	0.44	2680	31	4	29.6505	56.6706	9	0	0	0	1	0	0	0	0	0	1	0	0	0	0	0	0	0	0	1	1	0	0	0	0	1	0	1	0	0	0	0	0
NA	NA	NA	NA	NA	0.03	252	25	0.33	1236	7.51	0.44	2680	31	4	29.6505	56.6706	9	0	0	0	1	0	0	0	0	0	1	0	0	0	0	1	0	0	0	1	1	0	0	0	0	1	0	1	0	0	0	0	0
NA	NA	NA	NA	NA	0.03	252	25	0.33	1236	7.51	0.44	2680	31	4	29.6505	56.6706	9	NA	NA	NA	NA	NA	NA	NA	NA	NA	NA	NA	NA	NA	NA	NA	NA	NA	NA	NA	NA	NA	NA	NA	NA	NA	NA	NA	NA	NA	NA	NA	NA
35	0.5	0.7	0.7	1	0.01	200	13	0.41	820	7.27	0.33	2838	40	2	29.562	57.2988	9	0	0	0	1	0	0	0	0	0	1	0	0	0	0	0	0	0	0	1	1	0	0	0	0	1	0	1	0	0	0	0	0
45	0.5	0.6	0.7	1	0.01	200	13	0.41	820	7.27	0.33	2838	40	2	29.562	57.2988	9	0	0	0	1	0	0	0	0	0	1	0	0	0	0	0	0	0	0	1	1	0	0	0	0	1	0	1	0	0	0	0	0
44	0.5	0.6	0.6	1	0.01	200	13	0.41	820	7.27	0.33	2838	40	2	29.562	57.2988	9	0	0	0	1	0	0	0	0	0	1	0	0	0	0	0	0	0	0	1	1	0	0	0	0	1	0	1	0	0	0	0	0
42	0.5	0.7	0.6	1	0.01	200	13	0.41	820	7.27	0.33	2838	40	2	29.562	57.2988	9	NA	NA	NA	NA	NA	NA	NA	NA	NA	NA	NA	NA	NA	NA	NA	NA	NA	NA	NA	NA	NA	NA	NA	NA	NA	NA	NA	NA	NA	NA	NA	NA
53	0.5	0.7	0.5	1	0.026	142.8	11	0.253	1120	7.3	0.35	2300	15	2	30.1619	57.353	10	0	0	0	1	0	1	0	0	0	0	0	1	0	0	1	0	0	0	1	1	0	0	0	0	1	0	1	0	0	0	0	0
32	0.5	0.7	0.6	1	0.026	142.8	11	0.253	1120	7.3	0.35	2300	15	2	30.1619	57.353	10	0	0	0	1	0	1	0	0	0	1	0	0	0	0	1	0	0	0	1	1	0	0	0	0	1	0	1	0	0	0	0	0
NA	NA	NA	NA	NA	0.026	142.8	11	0.253	1120	7.3	0.35	2300	15	2	30.1619	57.353	10	0	0	0	1	0	1	1	0	0	1	0	1	0	0	1	0	0	0	1	1	0	0	0	0	1	0	1	0	0	0	0	0
NA	NA	NA	NA	NA	0.026	142.8	11	0.253	1120	7.3	0.35	2300	15	2	30.1619	57.353	10	0	0	0	0	1	0	0	0	0	0	1	0	0	0	1	0	0	0	1	1	0	0	0	0	1	0	0	1	0	0	0	0
NA	NA	NA	NA	NA	0.026	142.8	11	0.253	1120	7.3	0.35	2300	15	2	30.1619	57.353	10	NA	NA	NA	NA	NA	NA	NA	NA	NA	NA	NA	NA	NA	NA	NA	NA	NA	NA	NA	NA	NA	NA	NA	NA	NA	NA	NA	NA	NA	NA	NA	NA
28	0.5	0.6	0.5	1	0.02	204	19	0.45	1272	7.3	0.39	2350	0	0	29.9808	57.2272	10	0	1	0	1	0	1	0	0	0	1	0	0	0	1	0	0	0	0	1	1	0	0	0	0	1	0	1	0	0	1	1	0
32	0.6	0.6	0.5	1	0.02	204	19	0.45	1272	7.3	0.39	2350	0	0	29.9808	57.2272	10	0	0	0	1	0	1	0	0	0	0	0	0	0	0	0	0	0	0	1	1	0	0	0	0	1	0	1	0	0	0	0	0
34	0.5	0.6	0.5	1	0.02	204	19	0.45	1272	7.3	0.39	2350	0	0	29.9808	57.2272	10	0	0	0	1	0	0	0	0	0	1	0	0	0	1	0	0	0	0	1	1	0	0	0	0	1	0	1	0	0	0	0	0
32	0.5	0.6	0.4	1	0.02	204	19	0.45	1272	7.3	0.39	2350	0	0	29.9808	57.2272	10	0	0	0	0	0	1	0	0	0	1	1	0	0	1	0	0	0	0	1	1	0	1	0	0	1	0	1	0	0	0	0	0
NA	NA	NA	NA	NA	0.02	204	19	0.45	1272	7.3	0.39	2350	0	0	29.9808	57.2272	10	0	0	1	1	0	0	0	0	0	1	0	0	0	1	0	0	0	0	1	1	0	0	0	0	1	0	1	0	1	1	0	0
40	0.6	0.8	1	3	0.031	211.6	23	0.565	1324	7.46	0.39	2113	20	2	29.8243	52.3072	11	0	0	0	1	1	0	0	0	1	0	1	0	0	0	0	0	0	0	1	1	0	0	0	0	1	0	1	0	0	0	1	0
32	0.7	0.8	1	3	0.031	211.6	23	0.565	1324	7.46	0.39	2113	20	2	29.8243	52.3072	11	0	0	0	1	1	0	0	0	0	0	1	0	0	0	0	0	0	0	1	1	0	0	0	0	1	0	1	0	0	0	0	0
27	0.6	0.8	1	3	0.031	211.6	23	0.565	1324	7.46	0.39	2113	20	2	29.8243	52.3072	11	0	0	0	1	1	0	0	0	0	0	1	0	0	0	0	0	0	0	1	1	0	0	0	0	1	0	1	0	0	1	0	0
NA	NA	NA	NA	NA	0.031	211.6	23	0.565	1324	7.46	0.39	2113	20	2	29.8243	52.3072	11	0	0	0	1	1	0	0	0	0	0	1	0	0	0	0	0	0	0	1	1	0	0	0	0	1	0	1	0	0	0	0	0
NA	NA	NA	NA	NA	0.031	211.6	23	0.565	1324	7.46	0.39	2113	20	2	29.8243	52.3072	11	0	0	0	1	1	0	0	0	0	0	1	0	0	0	0	0	0	0	1	1	0	0	0	0	1	0	1	0	0	0	0	0
51	0.6	0.8	0.9	3	0.034	261.8	26	1.62	1364	7.42	0.37	2200	25	5	30.2074	52.0484	12	0	0	0	0	1	1	0	0	0	0	1	0	0	0	1	0	0	0	1	1	0	0	0	0	1	0	1	0	0	1	1	0
40	0.6	0.9	1	3	0.034	261.8	26	1.62	1364	7.42	0.37	2200	25	5	30.2074	52.0484	12	0	0	0	0	1	0	0	0	0	0	1	0	0	0	1	0	0	0	1	1	0	0	0	0	1	0	1	0	0	0	1	0
58	0.6	0.8	0.9	3	0.034	261.8	26	1.62	1364	7.42	0.37	2200	25	5	30.2074	52.0484	12	0	0	0	0	1	1	0	1	1	0	1	0	0	0	1	0	0	0	1	1	0	0	0	0	1	0	1	0	0	0	0	0
NA	NA	NA	NA	NA	0.034	261.8	26	1.62	1364	7.42	0.37	2200	25	5	30.2074	52.0484	12	0	0	0	0	1	1	0	1	1	0	1	0	1	0	1	0	0	0	1	1	0	0	0	0	1	0	1	0	0	0	1	0
NA	NA	NA	NA	NA	0.034	261.8	26	1.62	1364	7.42	0.37	2200	25	5	30.2074	52.0484	12	0	0	0	0	1	1	0	0	1	0	1	0	1	0	1	0	0	0	1	1	0	0	0	0	1	0	1	0	0	0	1	0
52	0.7	0.8	0.9	3	0.035	171	17	0.66	1312	7.39	0.41	2250	40	7	30.2515	51.9599	12	0	1	0	0	1	0	0	0	1	0	0	0	0	1	0	0	0	0	1	1	0	0	0	0	1	0	1	0	0	1	0	0
61	0.7	0.8	0.9	3	0.035	171	17	0.66	1312	7.39	0.41	2250	40	7	30.2515	51.9599	12	0	1	0	0	1	0	1	0	1	0	0	0	0	1	0	0	0	0	1	1	0	0	0	0	1	0	1	0	0	0	0	0
48	0.7	0.8	0.8	3	0.035	171	17	0.66	1312	7.39	0.41	2250	40	7	30.2515	51.9599	12	0	0	0	0	1	0	0	1	1	0	0	0	0	1	0	0	0	0	1	1	0	0	0	0	1	0	1	0	0	0	0	0
52	0.6	0.8	0.9	3	0.035	171	17	0.66	1312	7.39	0.41	2250	40	7	30.2515	51.9599	12	0	1	0	0	1	0	0	1	1	0	0	0	0	1	0	0	0	0	1	1	0	0	0	0	1	0	1	0	0	0	0	0
65	0.7	0.8	0.8	3	0.035	171	17	0.66	1312	7.39	0.41	2250	40	7	30.2515	51.9599	12	0	0	0	1	0	1	1	0	0	1	0	0	0	0	0	0	0	0	1	1	0	0	0	0	1	0	1	0	NA	NA	NA	NA
NA	NA	NA	NA	NA	0.035	171	17	0.66	1312	7.39	0.41	2250	40	7	30.2515	51.9599	12	0	0	0	1	0	1	0	1	0	1	0	0	0	0	0	0	0	0	1	1	0	0	0	0	1	0	1	0	NA	NA	NA	NA
34	0.5	0.6	0.4	2	0.05	268	66	1.48	1396	7.51	0.52	1550	15	1	29.4167	52.5562	13	0	0	0	1	0	0	1	0	0	0	0	1	0	0	1	0	0	0	1	1	0	0	0	0	0	1	1	0	0	0	0	0
54	0.5	0.6	0.4	2	0.05	268	66	1.48	1396	7.51	0.52	1550	15	1	29.4167	52.5562	13	0	0	0	1	0	0	0	0	0	0	1	0	0	0	1	0	0	0	1	1	0	0	0	0	0	0	1	0	0	1	0	0
36	0.4	0.6	0.4	2	0.05	268	66	1.48	1396	7.51	0.52	1550	15	1	29.4167	52.5562	13	0	0	0	1	0	0	0	0	0	0	1	0	0	0	1	0	0	0	1	1	0	0	0	0	0	0	1	0	0	0	0	1
60	0.4	0.5	0.4	2	0.05	268	66	1.48	1396	7.51	0.52	1550	15	1	29.4167	52.5562	13	0	1	0	1	1	0	0	1	0	1	0	0	0	1	0	0	0	0	1	1	0	0	0	0	1	0	1	0	0	0	1	0
35	0.4	0.5	0.4	2	0.05	268	66	1.48	1396	7.51	0.52	1550	15	1	29.4167	52.5562	13	0	0	0	0	0	0	0	0	0	0	0	0	0	0	0	0	0	0	1	1	0	0	0	0	1	0	1	0	0	0	0	1
45	0.4	0.5	0.4	2	0.05	268	66	1.48	1396	7.51	0.52	1550	15	1	29.4167	52.5562	13	NA	NA	NA	NA	NA	NA	NA	NA	NA	NA	NA	NA	NA	NA	NA	NA	NA	NA	NA	NA	NA	NA	NA	NA	NA	NA	NA	NA	NA	NA	NA	NA
56	0.4	0.7	0.5	2	0.044	263	19.5	1.79	1356	7.29	0.38	2000	0	6	30.5534	51.6793	14	0	1	0	0	1	0	0	0	1	0	1	0	0	0	0	0	0	0	1	1	0	0	0	0	1	0	1	0	0	0	0	0
82	0.5	0.6	0.4	2	0.044	263	19.5	1.79	1356	7.29	0.38	2000	0	6	30.5534	51.6793	14	0	0	0	0	1	0	0	0	0	0	1	0	0	0	0	0	0	0	1	1	0	0	0	0	1	0	1	0	0	0	0	0
50	0.4	0.6	0.4	2	0.044	263	19.5	1.79	1356	7.29	0.38	2000	0	6	30.5534	51.6793	14	0	0	0	0	1	1	0	0	0	0	0	0	0	0	0	0	0	0	1	1	0	0	0	0	1	0	0	1	0	0	0	0
53	0.4	0.6	0.4	2	0.044	263	19.5	1.79	1356	7.29	0.38	2000	0	6	30.5534	51.6793	14	0	0	0	0	1	0	0	0	0	0	1	0	0	0	0	0	0	0	1	1	0	0	0	0	1	0	1	0	0	0	1	0
62	0.4	0.6	0.4	2	0.044	263	19.5	1.79	1356	7.29	0.38	2000	0	6	30.5534	51.6793	14	0	0	0	0	1	0	0	0	0	0	1	0	0	0	0	0	0	0	1	1	0	0	0	0	1	0	1	0	0	1	0	0
66	0.8	0.8	0.6	1	0.018	199.4	20	1.64	1324	7.4	0.39	2172	25	2	30.9396	51.6285	15	0	0	0	1	0	0	0	0	0	1	0	0	0	0	1	0	0	0	1	1	0	0	0	0	1	0	1	0	1	0	0	0
38	0.7	0.7	0.6	1	0.018	199.4	20	1.64	1324	7.4	0.39	2172	25	2	30.9396	51.6285	15	0	0	0	1	0	0	0	0	0	1	0	0	0	0	0	0	0	1	1	1	0	0	0	0	1	0	1	0	0	0	0	0
80	0.8	0.8	0.7	1	0.018	199.4	20	1.64	1324	7.4	0.39	2172	25	2	30.9396	51.6285	15	0	0	0	1	0	0	0	0	0	1	0	0	0	0	1	0	0	1	1	1	0	0	0	0	1	0	1	0	1	0	0	0
NA	NA	NA	NA	NA	0.018	199.4	20	1.64	1324	7.4	0.39	2172	25	2	30.9396	51.6285	15	0	0	0	1	0	0	0	0	0	1	0	0	0	0	1	0	0	1	1	1	0	0	0	0	1	0	1	0	1	0	0	0
NA	NA	NA	NA	NA	0.018	199.4	20	1.64	1324	7.4	0.39	2172	25	2	30.9396	51.6285	15	0	0	0	1	0	0	0	0	0	1	0	0	0	0	0	0	0	0	1	1	0	0	0	0	1	0	1	0	0	0	0	0
71	0.8	0.8	0.6	1	0.035	242.8	11	0.78	1340	7.46	0.38	2490	30	2	30.8642	51.4968	15	0	0	0	0	1	1	0	0	0	0	1	0	0	0	0	0	0	0	1	1	0	0	0	0	1	0	0	1	0	0	0	0
53	0.6	0.7	0.6	1	0.035	242.8	11	0.78	1340	7.46	0.38	2490	30	2	30.8642	51.4968	15	0	0	1	1	0	0	0	0	1	0	1	0	0	0	0	0	0	0	1	1	0	0	0	0	1	0	0	1	0	0	1	0
35	0.6	0.7	0.6	1	0.035	242.8	11	0.78	1340	7.46	0.38	2490	30	2	30.8642	51.4968	15	0	0	0	1	0	0	0	0	0	0	1	0	0	0	0	0	0	0	1	1	0	0	0	0	1	0	1	0	0	0	0	0
58	0.6	0.7	0.6	1	0.035	242.8	11	0.78	1340	7.46	0.38	2490	30	2	30.8642	51.4968	15	0	0	0	1	1	0	0	0	0	0	1	0	0	0	0	0	0	0	1	1	0	0	0	0	1	0	0	1	0	0	0	0
49	0.6	0.8	0.6	1	0.035	242.8	11	0.78	1340	7.46	0.38	2490	30	2	30.8642	51.4968	15	0	0	0	1	0	0	1	0	1	1	0	0	0	0	1	0	0	0	1	1	0	0	0	0	1	0	1	0	0	0	0	0
38	0.7	0.7	0.6	1	0.035	242.8	11	0.78	1340	7.46	0.38	2490	30	2	30.8642	51.4968	15	0	1	0	1	0	1	0	0	1	1	0	0	0	0	1	0	0	0	1	1	0	0	0	0	1	0	1	0	0	0	0	0
27	0.7	0.7	0.6	1	0.035	242.8	11	0.78	1340	7.46	0.38	2490	30	2	30.8642	51.4968	15	0	0	0	1	0	1	0	0	1	1	0	0	0	0	1	0	0	0	1	1	0	0	0	0	1	0	1	0	0	0	0	0
27	0.7	0.7	0.6	1	0.035	242.8	11	0.78	1340	7.46	0.38	2490	30	2	30.8642	51.4968	15	0	0	0	1	0	1	0	0	0	1	0	0	0	0	1	0	0	0	1	1	0	0	0	0	1	0	1	0	0	0	0	0
NA	NA	NA	NA	NA	0.035	242.8	11	0.78	1340	7.46	0.38	2490	30	2	30.8642	51.4968	15	0	0	1	1	0	0	1	1	0	1	0	0	0	1	0	0	0	0	1	1	0	0	0	0	1	0	1	0	0	0	0	0
39	0.4	0.6	0.6	1	0.01	268	19.5	0.351	1348	7.53	0.4	2152	25	2	32.2815	50.9772	16	0	1	0	1	0	1	0	0	1	1	0	0	0	1	0	0	0	0	1	1	0	0	0	0	1	0	1	0	0	0	0	0
40	0.6	0.7	0.5	1	0.01	268	19.5	0.351	1348	7.53	0.4	2152	25	2	32.2815	50.9772	16	0	1	0	1	0	1	0	0	1	1	0	0	0	1	0	0	0	0	1	1	0	0	0	0	1	0	1	0	1	0	0	0
43	0.5	0.6	0.5	1	0.01	268	19.5	0.351	1348	7.53	0.4	2152	25	2	32.2815	50.9772	16	0	1	0	1	0	1	0	0	0	0	0	1	0	1	0	0	0	1	1	1	0	0	0	0	1	0	1	0	0	0	0	0
60	0.6	0.7	0.5	1	0.01	268	19.5	0.351	1348	7.53	0.4	2152	25	2	32.2815	50.9772	16	0	1	0	1	0	1	0	0	0	1	0	0	0	1	0	0	1	0	1	1	0	0	0	0	1	0	1	0	0	1	1	0
NA	NA	NA	NA	NA	0.01	268	19.5	0.351	1348	7.53	0.4	2152	25	2	32.2815	50.9772	16	0	1	0	1	0	1	0	0	1	1	0	1	0	1	0	0	0	0	1	1	0	0	0	0	1	0	1	0	0	1	1	0
42	0.4	0.6	0.6	1	0.02	153	18.5	0.682	1320	7.46	0.39	2183	27	5	31.9244	51.5478	17	0	0	1	0	1	1	0	0	1	0	1	0	0	0	1	0	0	0	1	1	0	0	0	0	1	0	1	0	0	0	0	0
60	0.5	0.6	0.6	1	0.02	153	18.5	0.682	1320	7.46	0.39	2183	27	5	31.9244	51.5478	17	0	0	1	0	1	0	0	0	1	0	1	0	0	0	1	0	0	0	1	1	0	0	0	0	1	0	1	0	0	0	0	0
53	0.5	0.6	0.6	1	0.02	153	18.5	0.682	1320	7.46	0.39	2183	27	5	31.9244	51.5478	17	0	1	1	0	1	1	0	0	1	0	1	0	0	0	1	0	0	0	1	1	0	0	0	0	1	0	1	0	1	0	0	0
40	0.6	0.7	0.6	1	0.02	153	18.5	0.682	1320	7.46	0.39	2183	27	5	31.9244	51.5478	17	0	0	1	0	1	0	0	0	1	0	1	0	0	0	1	1	0	0	1	1	0	0	0	0	1	0	1	0	1	0	0	0
58	0.5	0.6	0.6	1	0.02	153	18.5	0.682	1320	7.46	0.39	2183	27	5	31.9244	51.5478	17	0	0	1	0	1	0	0	0	1	0	1	0	1	0	1	0	1	0	1	1	0	0	0	0	1	0	1	0	1	0	0	0
40	0.4	0.6	0.5	1	0.027	168.6	28	0.29	1316	7.3	0.42	1850	8	5	32.0052	51.886	17	0	1	0	1	1	0	0	1	0	1	0	0	0	1	0	0	0	0	1	1	0	0	0	0	1	0	1	0	0	0	1	0
45	0.5	0.6	0.5	1	0.027	168.6	28	0.29	1316	7.3	0.42	1850	8	5	32.0052	51.886	17	0	1	0	1	1	0	0	1	0	1	0	0	0	1	1	0	0	0	1	1	0	0	0	0	1	0	1	0	0	1	1	0
54	0.5	0.6	0.5	1	0.027	168.6	28	0.29	1316	7.3	0.42	1850	8	5	32.0052	51.886	17	0	1	0	1	1	0	0	1	0	1	0	0	0	1	0	0	0	0	1	1	0	0	0	0	1	0	1	0	0	1	1	0
61	0.4	0.6	0.5	1	0.027	168.6	28	0.29	1316	7.3	0.42	1850	8	5	32.0052	51.886	17	0	1	0	1	1	0	0	1	0	1	0	0	0	1	0	0	0	0	1	1	0	0	0	0	1	0	1	0	0	1	0	1
35	0.5	0.6	0.5	1	0.027	168.6	28	0.29	1316	7.3	0.42	1850	8	5	32.0052	51.886	17	0	0	0	1	0	0	0	1	1	1	0	0	0	1	0	0	0	0	1	1	0	0	0	0	1	0	1	0	0	0	0	1
NA	NA	NA	NA	NA	0.027	168.6	28	0.29	1316	7.3	0.42	1850	8	5	32.0052	51.886	17	0	0	0	1	0	0	0	1	1	1	0	0	0	1	0	0	0	0	1	1	0	0	0	0	1	0	1	0	0	1	0	0
NA	NA	NA	NA	NA	0.027	168.6	28	0.29	1316	7.3	0.42	1850	8	5	32.0052	51.886	17	0	0	0	1	0	0	0	1	1	1	0	0	0	1	0	0	0	0	1	1	0	0	0	0	1	0	1	0	0	1	1	1
NA	NA	NA	NA	NA	0.027	168.6	28	0.29	1316	7.3	0.42	1850	8	5	32.0052	51.886	17	0	0	1	1	0	0	0	1	1	1	0	0	0	1	0	0	0	0	1	1	0	0	0	0	1	0	1	0	NA	NA	NA	NA
56	0.5	0.6	0.5	1	0.037	249.6	21	1.15	1364	7.3	0.4	2202	30	7	32.8528	50.8168	18	0	1	0	1	1	0	1	0	0	1	0	0	0	1	0	0	0	0	1	1	0	0	0	0	0	0	1	0	0	0	0	0
46	0.5	0.6	0.6	1	0.037	249.6	21	1.15	1364	7.3	0.4	2202	30	7	32.8528	50.8168	18	0	1	0	1	1	0	0	1	0	1	0	0	0	1	0	0	0	0	1	1	0	0	0	0	1	0	1	0	0	0	0	0
47	0.5	0.7	0.6	1	0.037	249.6	21	1.15	1364	7.3	0.4	2202	30	7	32.8528	50.8168	18	0	1	0	0	1	0	0	1	1	0	0	0	0	1	0	0	0	1	1	1	0	0	0	0	1	0	1	0	0	0	1	0
34	0.4	0.6	0.6	1	0.037	249.6	21	1.15	1364	7.3	0.4	2202	30	7	32.8528	50.8168	18	0	1	0	0	1	0	0	1	1	0	0	0	0	1	0	0	0	0	1	1	0	0	0	0	1	0	1	0	1	1	0	0
NA	NA	NA	NA	NA	0.037	249.6	21	1.15	1364	7.3	0.4	2202	30	7	32.8528	50.8168	18	0	1	0	0	1	0	0	1	1	0	0	0	0	1	0	0	0	1	1	1	0	0	0	0	1	0	1	0	1	1	1	0
NA	NA	NA	NA	NA	0.037	249.6	21	1.15	1364	7.3	0.4	2202	30	7	32.8528	50.8168	18	0	0	1	1	0	0	0	1	1	1	0	0	0	1	0	0	0	0	1	1	0	0	0	0	1	0	1	0	0	0	0	0
NA	NA	NA	NA	NA	0.037	249.6	21	1.15	1364	7.3	0.4	2202	30	7	32.8528	50.8168	18	0	0	1	1	0	0	0	1	1	1	0	0	0	0	0	0	0	0	1	1	0	0	0	0	1	0	1	0	0	0	0	0
NA	NA	NA	NA	NA	0.037	249.6	21	1.15	1364	7.3	0.4	2202	30	7	32.8528	50.8168	18	0	0	1	1	0	0	1	1	1	1	0	0	0	1	0	0	0	1	1	1	0	0	0	0	1	0	1	0	0	0	1	0
NA	NA	NA	NA	NA	0.037	249.6	21	1.15	1364	7.3	0.4	2202	30	7	32.8528	50.8168	18	NA	NA	NA	NA	NA	NA	NA	NA	NA	NA	NA	NA	NA	NA	NA	NA	NA	NA	NA	NA	NA	NA	NA	NA	NA	NA	NA	NA	NA	NA	NA	NA
[truncated: 304 more columns]
